# Supplementary material for: Multi-Omics Analysis Reveals Myelin, Presynaptic and Nicotinate Alterations in the Hippocampus of G72/G30 Transgenic Mice
Source: J Pers Med. 2022 Feb 9;12(2):244. doi: 10.3390/jpm12020244 (PMC8878587; doi:10.3390/jpm12020244)
Supplement: Supplementary file 1 [file jpm-12-00244-s001.zip]

Archive with 1 entries (1 files):
- jpm-1546187-supplementary.pdf
